# Supplementary material for: Development of an Escherichia coli Cell-Based Biosensor for Aspirin Monitoring by Genetic Engineering of MarR
Source: Biosensors (Basel). 2024 Nov 12;14(11):547. doi: 10.3390/bios14110547 (PMC11591804; doi:10.3390/bios14110547)
Supplement: Supplementary file 1 [file biosensors-14-00547-s001.zip]

Archive with 1 entries (1 files):
- biosensors-3204547-supplementary.pdf
